# Supplementary material for: Di-(2-ethylhexyl) Phthalate Limits the Lipid-Lowering Effects of Simvastatin by Promoting Protein Degradation of Low-Density Lipoprotein Receptor: Role of PPARγ-PCSK9 and LXRα-IDOL Signaling Pathways
Source: Antioxidants (Basel). 2023 Feb 14;12(2):477. doi: 10.3390/antiox12020477 (PMC9952605; doi:10.3390/antiox12020477)
Supplement: Supplementary file 1 [file antioxidants-12-00477-s001.zip]

Archive with 1 entries (1 files):
- antioxidants-2162885-supplementary.pdf
